# Supplementary material for: Metabolic Regulation and Lipidomic Remodeling in Relation to Spermidine-induced Stress Tolerance to High Temperature in Plants
Source: Int J Mol Sci. 2022 Oct 13;23(20):12247. doi: 10.3390/ijms232012247 (PMC9602532; doi:10.3390/ijms232012247)
Supplement: Supplementary file 1 [file ijms-23-12247-s001.zip]

Archive with 1 entries (1 files):
- ijms-1946770-supplementary.pdf
